# Supplementary material for: A systematic review of resprouting in woody plants and potential implications for the management of urban plantings
Source: Ecol Evol. 2024 Jan 17;14(1):e10839. doi: 10.1002/ece3.10839 (PMC10794092; doi:10.1002/ece3.10839)
Supplement: Supplementary file 1 — Appendix S1. Appendix S2. Appendix S3. Appendix S4. Appendix S5. [file ECE3-14-e10839-s001.zip]

Archive with 2 entries (2 files):
- ece310839-sup-0001-AppendixS1.xlsx
- ece310839-sup-0002-AppendixS2-S5.docx
