# Supplementary material for: A systematic review of resprouting in woody plants and potential implications for the management of urban plantings
Source: Ecol Evol. 2024 Jan 17;14(1):e10839. doi: 10.1002/ece3.10839 (PMC10794092; doi:10.1002/ece3.10839)
Supplement: Supplementary file 1 — Appendix S1. Appendix S2. Appendix S3. Appendix S4. Appendix S5. [file ECE3-14-e10839-s001.zip › ece310839-sup-0001-AppendixS1.xlsx]

## Sheet: Database (February 2022)
Citation Information						Resprouting Definition, Study Type							Continent						Geography				Climate				Bioregion							Disturbance Regime												Plant Trait Information
Author(s)	Year	Title	Journal	Journal Category	Keywords	Binary	Continuous	Resprouting definition	Experimental	Other	Nursery	Field	Africa	Asia	Europe	North America	Oceania	South America	Country	State/Region	City / Town / Sub-region	Coordinates	Koppen Climate	Koppen Climate 2	Climate Zone	Climate Zone 2	Chaparral (California)	Kwongan (SW Aus)	Fynbos (S Africa)	Garrigue / Maquis (France/W Mediterr.)	Matorral (Chile)	Cerrado (Brazil)	Mallee (Aus)	Distubance Event 1	Severity 1	Frequency 1	Distubance Event 2	Severity 2	Frequency 2	Distubance Event 3	Severity 3	Frequency 3	Distubance Event 4	Severity 4	Frequency 4	Basal	Stem Epicormic	Branch Epicormic	Axillary
Ainsworth and Kauffman	2009	Response of native Hawaiian woody species to lava-ignited wildfires in tropical forests and shrublands	Plant Ecology	Plant Science	Disturbance//Dodonaea viscosa//Fire adaptations//Hawaii//Metrosideros//polymorpha//Sprouting//seasonal submontane zone//exotic grasses//c-4 grasses//fire//dynamics//invasion//trees//Plant Sciences//Environmental Sciences & Ecology//Forestry	1		Persistence of the parent plant after disturbance through vegetative sprouting		1		1					1		USA	Hawaii	Hawaii Volcanoes National Park, Island of Hawaii	19°20'11" N, 155°7'29" W	1		1									1	M	M										1	1	1
Borzak et al.	2016	Survival and recovery of Eucalyptus globulus seedlings from severe defoliation	Forest Ecology and Management	Forestry	Eucalyptus//Genetic variation//Lignotuber//Seedling recovery//Severe defoliation//plant defensive chemistry//genetic variation//sprouting ability//growth-responses//interspecific variation//evolutionary ecology//herbivore resistance//mammalian herbivore//resprouting ability//Forestry		1	Resprouting is a key strategy for many plants faced with unavoidable disturbance or damage, such as fire, wind or herbivory	1		1	1					1		Australia	Tasmania	Tasman Peninsula; St Helens; Blue Gum Hill	43°007' S, 147°055' E; 41°15' S, 148°19' E; 43°03' S, 146°52' E	9		3									10	H	S	10	M	S							1
Botha et al.	2020	What drives grassland-forest boundaries? Assessing fire and frost effects on tree seedling survival and architecture	Ecology and Evolution	Nature and Landscape Conservation	architectural traits//demographic bottleneck//fire adaptation//frost//adaptation//sapling//savanna//survival strategy//woody vegetation//southern africa//tropical forest//cold-hardiness//savanna trees//dynamics//climate//establishment//encroachment//persistence//Environmental Sciences & Ecology//Evolutionary Biology		1	Resprouting is a disturbance tolerator ability. Resprouting is dependent on the development, maintenance, and protection of a viable bud bank and belowground reserves.	1		1		1						South Africa	Mpumalanga	Buffelskloof Private Nature Reserve	25°17'53.6" S, 30°30'31.7" E	12		3									9	H	S	7	M	S							1
Busch and Smith	1993	Effects of fire on water and salinity relations of riparian woody taxa	Oecologia	Ecology, Evolution, Behavior and Systematics	Carbon isotopes//Soil elements//Southwestern U.S.//Transpiration//Water potential//biological invasion//fire//introduced plant//riparian vegetation//salinity//USA, (West)//Salix gooddingii//Tamarix ramosissima//Tessaria sericea			Vegetative recovery after disturbance		1		1				1			USA	Arizona	Colorado River floodplain: West-central Arizona, and Needles, California. Bill Williams River floodplain.	34°50' N, 114°35' W; 34°15' N, 114°0' W	4		2									1	H	H
Campbell and Clarke	2006	Response of montane wet sclerophyll forest understorey species to fire: Evidence from high and low intensity fires	Proceedings of the Linnean Society of New South Wales	N/A	functional groups//obligate seeding//rainforest//resprouting//seedling//recruitment//wildfire//rain-forest//sprouting ability//eastern australia//north queensland//crown-fire//regeneration//boundary//Biodiversity & Conservation//Environmental Sciences & Ecology	1		Persistence of individuals via vegetative recovery after disturbance		1		1					1		Australia	NSW	Washpool National Park, and Mummel Gulf National Park; New England Tablelands	29°27'2" S, 152°20'7" E	9		3									1	H	L	9	M	L	9	L	L				1	1
Catry et al.	2010	Post-fire tree mortality in mixed forests of central Portugal	Forest Ecology and Management	Forestry	Fire effects//Mediterranean ecosystems//Modelling//Resprouting//Tree survival//Wildfires	1		Recovery following disturbance from epicormic or root buds		1		1			1				Portugal	Western Iberian Peninsular	Tapada Nacional de Mafra	38°57'53" N, 9°18'9" W	15		4									1	H	H	1	M	H	3	L	H				1	1	1
Chalwell and Ladd	2005	Stem demography and post fire recruitment of Podocarpus drouynianus: a resprouting non-serotinous conifer	Botanical Journal of the Linnean Society	Plant Science	lignotuber//pyrogenic reproduction//seed dispersal//seed predation//vegetative recovery//western-australia//arbutus-unedo//woody-plants//regeneration//vegetation//dynamics//germination//seedlings//ecology//growth//Plant Sciences		1	Regeneration by resprouting after a disturbance, such as fire, which defoliates a plant, is a common method of plant re-establishment in many types of vegetation		1		1					1		Australia	Western Australia	Sawyers Valley and Nannup	31°55' S, 116°13' E; 34°00′ S, 115°53′ E; 34°02′ S, 115°49′ E; 34°02′ S, 115°59′ E; 34°05′ S, 115°54′ E; 33°59′ S, 115°55′ E; 34°03′ S, 115°37′ E	14	15	4									9	M	H	9	H	H	10	H	H				1
Chong et al.	2007	Differences in resprouting ability are not related to seed size or seedling growth in four riparian woody species	Journal of Ecology	Ecology	allocation//plant reserves//resprouting//riparian//seed size//seedling//growth//tolerance//plant functional traits//temperate rain-forest//evolutionary ecology//tristaniopsis-laurina//acmena-smithii//deep shade//tree//root//allocation//herbivory//Plant Sciences//Environmental Sciences & Ecology		1	Resprouting is a key plant attribute facilitating persistence in disturbance-prone environments	1		1						1		Australia	Queensland	Townsville	19°15'31" S, 146°49'3" E	3		1									10	H	H										1
Clarke et al.	2005	Landscape patterns of woody plant response to crown fire: disturbance and productivity influence sprouting ability	Journal of Ecology	Ecology	competition//disturbance//fire ecology//fire regime//obligate seeding//resprouting//reseeding//sclerophyll forest//vegetation dynamics//southeastern australia//western australia//eastern australia//functional//types//vegetation//habitat//communities//traits//shrubs//biogeography//Plant Sciences//Environmental Sciences & Ecology	1		A dichotomy exists between those taxa that are killed by fire and those that resprout following crown fire		1		1					1		Australia	New South Wales	New England Tablelands	30°26' S, 151°39' E	9		3									9	M	L	1	M	M								1	1
Coffman et al.	2010	Wildfire promotes dominance of invasive giant reed (Arundo donax) in riparian ecosystems	Biological Invasions	Ecology, Evolution, Behavior and Systematics	Arundo donax//Invasive plant-fire regime cycle//Invasive species//Mediterranean-type climate//Riparian//Wildfire			Regeneration of plant material after disturbance		1		1				1			USA	California	Santa Clara River floodplain; Southern California	34°23' N, 118°49' W	14		4		1							1	H	L	1	M	L							1
Cotillas et al.	2009	Growth response of mixed mediterranean oak coppices to rainfall reduction Could selective thinning have any influence on it?	Forest Ecology and Management	Forestry	Climate change//Drought//Forest management//Quercus ilex//Quercus//cerrioides//Resprouting//quercus-ilex//climate-change//water relations//soil-moisture//drought//forest//seedlings//stands//mortality//light//Forestry			N/A	1			1			1				Spain	Catalonia (NE Spain)	Bages	41°44' N, 1°39' E	14		4									10	L	S	4	L	H							1
De Antonio et al.	2021	The role of morpho-physiological traits in frost tolerance of neotropical savanna trees	Trees-Structure and Function	Forestry	Cerrado//Frost//Disturbance//Chlorophyll fluorescence//bark thickness//woody-plants//nama-karoo//fire//persistence//evolution//dynamics//ecology//damage//acclimation//Forestry	1		Resprouting is an important trait for conferring persistence at the individual level, allowing it to survive various disturbance types. Species may persist after frost disturbance by means of vigorous resprouting		1		1						1	Brazil	São Paulo State	Estação Ecológica de Águas de Santa Bárbara; and Estação Ecológica de Assis;	22°46' S, 49°16' W	8	11	3	3						1		7	M	H										1	1	1
Dodonov et al.	2014	Driving factors of small-scale variability in a savanna plant population after a fire	Acta Oecologica	Nature and Landscape Conservation	Cerrado//Fire heterogeneity//Germination//Population structure//Resprouts//Topkill		1	Resprouting is a major part of the “persistence niche” and one of the main adaptations in fire-prone ecosystems with more frequent fires. It drastically reduces fire-induced mortality and increases the probability that an established plant will maintain its space in the community.		1		1						1	Brazil	São Paulo State	São Carlos	21°58'45" S, 47°52'53" W	11		3							1		1	H	H										1		1
Fornara and Du Toit	2008	Responses of woody saplings exposed to chronic mammalian herbivory in an African savanna	Ecoscience	Ecology	Acacia//browsing//grazing//plant functional traits//resprouting//"storage effect"		1	Woody saplings with enhanced resprouting abilities can occupy a "persistence niche" as a temporary alternative to the "grow-or-die gamble". Hence, it is not surprising that many woody species of fire-prone ecosystems where disturbance regimes are frequent and severe in relation to plant regrowth rates are resprouters.	1	1		1	1						South Africa	Mpumalanga	Kruger National Park	24°47' S, 31°52' E	6		2									10	M	S	3	M	H	3	L	H					1	1	1
Franklin et al.	2010	Resprouting responses of trees in a fire-prone tropical savanna following severe tornado damage	Austral Ecology	Ecology, Evolution, Behavior and Systematics	Acacia//disturbance//epicormic resprouting//eucalypts//windthrow		1	The ability to resprout enables individual trees to persist through and recover from disturbance		1		1					1		Australia	Northern Territory	Kakadu National Park	13°33' S, 132°17' E	3		1									2	M	L										1	1	1
Galindez et al.	2009	Fire responses of three co-occurring Asteraceae shrubs in a temperate savanna in South America	Plant Ecology	Plant Science	Obligate seeders//Savanna//Shrub encroachment//Sprouters//woody//reproduction//disturbance//cover//Plant Sciences//Environmental Sciences & Ecology//Forestry		1	Regeneration via sprouting after a disturbance, enabling a plant to persist in a community, "fire-resisters"		1		1						1	Argentina	Entre Ríos	El Palmar National Park	31°55' S, 58°17" W	8		3									1	H	M	1	H	H							1
Gómez Sal et al.	1999	Role of disturbance in maintaining a savanna-like pattern in Mediterranean Retama sphaerocarpa shrubland	Journal of Vegetation Science	Plant Science	Animal-plant interaction//Chronic disturbance//Episodic disturbance//Herbivory//Mechanical cutting//Rabbit//Seed production//Shrubland management//Sprouting		1	Species responses to disturbance are governed primarily by their life history and physiological traits and by the characteristics of the disturbance		1		1			1				Spain	Iberian Peninsula	Fresno del Torote	40°35' N, 3°25' W	14		4									10	M	H	3	L	H
Grady and Hoffman	2012	Caught in a fire trap: Recurring fire creates stable size equilibria in woody resprouters	Ecology	Ecology, Evolution, Behaviour and Systematics	fire//fire trap//Fort Bragg, North Carolina, USA//longleaf pine savanna//southeastern USA//persistence equilibrium model//persistence niche//resprouting//shrub//topkill//tree//wetland-savanna ecotone//woody-plant dynamics//savanna//plant dynamics//forest//allocation//grassland//biomass//encroachment//Environmental Sciences & Ecology		1	Resprouting is recovery of above-ground biomass post topkill fire		1		1				1			USA	North Carolina	Fort Bragg	35°07' N, 79°10' W	8		3									9	M	H										1
Hayashi and Appezzato-da-Glória	2009	Resprouting from roots in four Brazilian tree species	Revista de Biologia Tropical	General Agricultural and Biological Sciences	anatomy//Leguminosae//root buds//Rutaceae//propagation//wood cuttings//sprouts//buds//temperate//forest//auxin//Life Sciences & Biomedicine - Other Topics			Resprouting is an efficient means for woody plants to regain biomass loss after fire disturbance	1		1	1						1	Brazil	São Paulo State	Campinas; Piracicaba	22°55' S, 47°05' W	9	11	3									10	H	S										1
Hean and Ward	2012	Fire and herbivory are not substitutable: evidence from regrowth patterns and changes in physical and chemical defences in Acacia seedlings	Journal of Vegetation Science	Plant Science	Coppicing//Induced defences//Resprouting//Tannins//Thorns//woody-plants//negev desert//pancratium-sickenbergeri//simulated//herbivory//bush encroachment//african savanna//kalahari sands//tree//ecology//growth//Plant Sciences//Environmental Sciences & Ecology//Forestry			One of the most important responses of Acacia seedlings to fire and herbivory is coppicing (regrowth)	1		1		1						South Africa	KwaZulu-Natal	Pietermaritzburg	29°37'01" S, 30°22'59" E	11		3									9	H	S	10	M	S							1
Hermann et al.	2012	Shrubs versus 'gullivers': woody species coping with disturbance in grasslands	Plant Ecology	Plant Science	Woody species//Sprouters//Shoot allometry//Shoot density//Forest-grassland ecotone//Resprout//Fire//Coppice//fire intensity//savanna//evolution//expansion//responses//dynamics//ecology//plants//strategies//vegetation//Plant Sciences//Environmental Sciences & Ecology//Forestry		1	Resprouting vigour is defined as summed-up increase in basal area for a given time after disturbance	1	1		1						1	Brazil	Rio Grande do Sul	Centro de Pesquisas e Conservação da Natureza Pró-Mata, Municipality São Francisco de Paula; Municipality Porto Alegre	29°48' S, 50°21' W	8	9	3									1	H	H	10	H	M							1
Hjalten and Ericson	1993	Effects of simulated herbivory and intraspecific competition on the compensatory ability of birches	Ecology	Ecology, Evolution, Behaviour and Systematics	betula-pubescens//birch//browsing//compensatory growth//defoliation//herbivory//overcompensation//plant-animal interactions//plant//competition//plant-plant interactions//sweden//growth//plants//selection//serengeti//benefit//biomass//moose		1	Response to disturbance (herbivory) can be also described as overcompensation if resprouting biomass is greater than original biomass.	1			1			1				Sweden		University of Umeå	63°44' N, 20°18' E	18		5									9	M	H	9	L	H								1	1
Hmielowski et al.	2014	Influence of season and method of topkill on resprouting characteristics and biomass of Quercus nigra saplings from a southeastern US pine-grassland ecosystem	Plant Ecology	Plant Science	Belowground biomass//Aboveground biomass//Prescribed fire//Mechanical topkill//fire behavior//woody vegetation//frequent fire//United States//seedlings//savanna//shrubs//tree//pinelands//size//Plant Sciences//Environmental Sciences & Ecology//Forestry	1		When aboveground structures are killed without killing the genetic individual (i.e., topkill), new stems are produced from dormant buds at or below the soil surface by mobilizing energy stored in roots.	1		1					1			USA	Florida	Tallahassee	30°35' N, 84°20' W	8		3									10	H	S	9	H	S							1
Hodgkinson	1998	Sprouting success of shrubs after fire: height-dependent relationships for different strategies	Oecologia	Ecology, Evolution, Behaviour and Systematics	fire//sprouting//shrubs//height dependency//survival strategies//plant-communities//semiarid woodland//chaparral shrubs//growth//soil//australia//seeder//pool//Environmental Sciences & Ecology	1	1	There is a binary response to the passage of fire through a plant community - plants either die or sprout. The proportions of the woody plants which sprout is species dependent and this forms the basis of the primary classification of woody species into 'sprouters' and 'non-sprouters'. Non-sprouters also include plants that lose the ability to sprout after establishment or a certain height.	1			1					1		Australia	New South Wales	Bourke	30°55' S, 146°30' E	6		2									9	M	M	10	H	S							1	1
Huruba et al.	2017	Impala, Aepyceros melampus: Does browse quality influence their use of sites originally utilised as short-duration kraals in a southern African savanna?	Rangeland Journal	Ecology	Defoliation//Disturbance//Foraging//Rangelands		1	Some of the woody species respond to this disturbance by resprouting, producing a new flush of plant biomass. Resprouting is initiated from a root or stem and is a strategy that enables plants to persist in frequently disturbed environments	1			1	1						Zimbabwe	Matabeleland South Province	Debshan ranch	19°36' S, 29°13' E	6		2									3	L	H
Ickes and Thomas	2003	Resprouting of woody saplings following stem snap by wild pigs in a Malaysian rain forest	Journal of Ecology	Ecology	Dipterocarp forest//nest building//Pasoh Forest Reserve//physical disturbance//Sus scrofa		1	Woody plants are subjected to various types of physical disturbance that lead to loss of foliage or stems, and the relative ability of a species to resprout should be directly correlated with the frequency and intensity of disturbance.	1	1		1		1					Malaysia	Malay Peninsula	Pasoh Forest Reserve	2°59' N, 102°18' E	1		1									3	M	H	10	M	S							1	1
Kaczynski and Cooper	2015	Post-fire response of riparian vegetation in a heavily browsed environment	Forest Ecology and Management	Forestry	Salix spp.//Alnus incana ssp tenuifolia//Ungulate//Elk//Betula//fontinalis//mountain-national-park//elk winter range//sierra-nevada//fire//willow//USA//herbivory//forests//water//disturbance//Forestry		1	Response to disturbance in riparian trees. Resprouting may reestablish existing plants, but new colonization will not occur without a suitable seed source	1	1		1				1			USA	Colorado	Moraine Park, Rocky Mountain National Park	40°21'14.27" N, 105°35'52.62" W	18		5									1	L	L	1	H	L	3	L	H				1
Kennard et al.	2002	Effect of disturbance intensity on regeneration mechanisms in a tropical dry forest	Forest Ecology and Management	Forestry	Bolivia//Disturbance intensity//Dry tropical forests//Fire//Prescribed burns//Species composition//Sprouting//burn agriculture//deciduous forest//rain-forest//germination//succession//patterns//amazon//region//trees//Forestry		1	Sprouting enables forest species to survive disturbances. Patterns of forest regeneration following natural or anthropogenic disturbances are determined by interactions between the disturbance regime (i.e., intensity, frequency, scale) and the biologies of species (i.e., life history, physiology, behavior)	1			1						1	Bolivia	Santa Cruz Department	Lomerio Community-owned Forest, Province of Nuflo de Chavez	16°45' S, 61°45' W	3		1									11	M	H	10	H	S	9	H	S	9	L	S	1	1	1
Knox and Clarke	2011	Fire severity and nutrient availability do not constrain resprouting in forest shrubs	Plant Ecology	Plant Science	Comparative ecology//Disturbance//Fire intensity//Functional traits//Persistence niche//plant functional traits//woody-plants//crown-fire//regeneration//trees//persistence//rainforest//strategies//intensity//australia//Plant Sciences//Environmental Sciences & Ecology//Forestry	1		Plants often survive disturbances such as fire by resprouting which involves having both protection traits and carbohydrate storage capacity		1		1					1		Australia	New South Wales	Gibraltar Range–Washpool National Park	29°30'33" S, 152°18'55" E	9		3									1	H	M	1	L	M								1	1
Ky-Dembele et al.	2007	The relative importance of different regeneration mechanisms in a selectively cut savanna-woodland in Burkina Faso, West Africa	Forest Ecology and Management	Forestry	root suckers//seedling//regeneration//resprouting//savanna//tropical dry forest//burn agriculture//coppice growth//fire//establishment//availability//management//size//seed//Forestry		1	Asexual regeneration following a distubance.		1		1	1						Burkina Faso	Ziro	Nazinon forest	11°30' N, 1°27' W	6		2									11	M	H										1		1
LaMalfa et al.	2019	Tree resprout dynamics following fire depend on herbivory by wild ungulate herbivores	Journal of Ecology	Ecology	browse trap//bush encroachment//coppice//Crematogaster//recruitment//limitation//sapling//storage effect//tree-grass co-existence//acacia-drepanolobium//african savanna//woody-plants//elephant//growth//grass//mortality//cattle//community//laikipia//Plant Sciences//Environmental Sciences & Ecology		1	Recovery of plant biomass following fire	1			1	1						Kenya	Laikipia District	Mpala Ranch and Conservancy	0°17' N, 36°52' E	9		3									3	L	H	9	H	L							1
Lloret et al.	2004	Canopy recovery after drought dieback in holm-oak Mediterranean forests of Catalonia (NE Spain)	Global Change Biology	Global and Planetary Change	climate change//Erica arborea//Quercus ilex//resilience//resprouting//severity//shift//threshold//Phillyrea latifolia//temperature//models//resilience//mortality//Biodiversity & Conservation//Environmental Sciences & Ecology		1	After disturbance, resprouting from surviving organs, particularly from belowground structures, is a common trait in many trees and shrubs of the Mediterranean regions. The resprouting response depends on the damage caused by the disturbance, and the ability to mobilize resources after the disturbance		1		1			1				Spain	Catalonia (NE Spain)	Catalonian Prelitoral Range; Sant Llorenç & Serra de l'Obac Natural Park	41°39'59" N, 1°59'27" E	14		4									4	M	H	4	L	H							1	1	1
Maguire and Menges	2011	Post-fire growth strategies of resprouting Florida scrub vegetation	Fire Ecology	Forestry	ericaceous shrubs//fire//Florida scrub//life history strategies//oaks//palmettos//resprouter//lake wales ridge//plant functional traits//quercus-inopina//canopy//recovery//woody-plants//crown-fire//ecology//oak//persistence//allocation//Environmental Sciences & Ecology//Forestry		1	Resprouting is a widespread adaptation allowing persistence in disturbed ecosystems. Resprouting plants respond to many types of disturbance by quickly regaining aboveground biomass after a disturbance event such as fire.		1		1				1			USA	Florida	Archbold Biological Station, Lake Placid	27°11' N, 81°21' W	8		3									9	M	M										1
Marais et al.	2014	Postfire regeneration of resprouting mountain fynbos shrubs: differentiating obligate resprouters and facultative seeders	Plant Ecology	Plant Science	Facultative seeders//Fire//Mediterranean-type ecosystems//Obligate//resprouters//Postfire succession//Resprouting//mediterranean-climate shrublands//life-history types//adenostoma-fasciculatum//south-africa//fire intensity//woody-plants//cape fynbos//california//persistence//erica		1	Regeneration of plant material after fire. There is a continuum of resprouting response shown by obligate and facultative resprouters and their relative resprouting vigour.		1		1	1						South Africa	Western Cape	Paarl Mountain Nature Reserve	33°44' S, 18°55' E	15		4				1					1	M	S										1
Marrinan et al.	2005	Resprouting of saplings following a tropical rainforest fire in north-east Queensland, Australia	Austral Ecology	Ecology, Evolution, Behavior and Systematics	Australia//El Nino//fire//rainforest//resprouting//eastern amazon//el-nino//brazilian amazon//tree mortality//woody-plants//frequency//wildfire//biomass//disturbances//consequences//Environmental Sciences & Ecology		1	Resprouters survive fires by being resistant to scorching and/or by resprouting from protected buds in above-ground or basal stems, or root suckers		1		1					1		Australia	Queensland	Smithfield Conservation Park, Cairns	16°48' S, 145°41' E	2		1									1	L	S	4	L	L							1	1
Massi and Franco	2016	How does resprouting response differ among three species of savanna trees and in relation to plant size?	Acta Botanica Brasilica	Plant Science	Cerrado//disturbance//fire//resprout//size//tree//water relations//fire//cerrado//regeneration//disturbance//protection//community//dynamics//survival//topkill//Plant Sciences		1	Resprouting is a mechanism used by plants to survive fire disturbance.		1		1						1	Brazil	Brasília	IBGE Ecological Reserve	15°55' S, 47°52' W	3		1							1		9	M	L	9	L	L							1			1
Menges et al.	2021	Are fire temperatures and residence times good predictors of survival and regrowth for resprouters in Florida, USA, scrub?	Fire Ecology	Forestry	fire intensity//fire management//flatwoods//post-fire growth//post-fire//survival//resprouting//sandhill//lake wales ridge//eastern united-states//integrating demography//population viability//serenoa-repens//palmetto scrub//woody-plants//seed//bank//bud banks//vegetation//Environmental Sciences & Ecology//Forestry		1	Resprouting is a means by which plants regain biomass lost during disturbance and is a widespread adaptation allowing persistence in disturbed ecosystems	1			1				1			USA	Florida	Archbold Biological Station	27°17' N, 81°35' W	8		3									9	M	M	9	H	H
Menges et al.	2020	Effects of frequent fire and mowing on resprouting shrubs of Florida scrub, USA	Fire Ecology	Forestry	biomass dynamics//carbohydrates//disturbance return interval//fire//oaks//palmettos//soil nutrients//temperatures//lake wales ridge//time-since-fire//carbohydrate reserves//prescribed//fire//woody-plants//microscale determination//saw-palmetto//soil//persistence//vegetation//Environmental Sciences & Ecology//Forestry		1	Resprouting is an effective strategy for persistence of perennial plants after disturbances such as fire. Resprouting from belowground bud banks is a widespread persistence strategy for plants to recover from fire, drought, herbivory, and other ecological disturbances.	1			1				2			USA	Florida	Archbold Biological Station	27°17' N, 81°35' W	8		3									9	H	H	10	M	H							1
Miranda et al.	2020	Carbohydrate dynamics in a resprouting species after severe aboveground perturbations	European Journal of Forest Research	Forestry	Carbon allocation//Stress adaption//Canary island pine//Isotope//fractionation//Natural disturbance//carbon-isotope composition//pine pinus-canariensis//pinaster ait.//gas-exchange//needle age//defoliation//storage//growth//trees//photosynthesis//Forestry		1	Resprouting is a mechanism used by plants to survive disturbances.	1		1				1				Spain		Technical University of Madrid	40°27'4.7" N, 3°42'54" W	14		4									10	L	S	10	M	S								1
Mondal and Sukumar	2015	Regeneration of juvenile woody plants after fire in a seasonally dry tropical Forest of Southern India	Biotropica	Ecology, Evolution, Behavior and Systematics	fire ecology//Mudumalai//relative growth rate//seasonal growth//woody//tree species//carbohydrate storage//nutrient retention//deciduous forest//tree//seedlings//western-ghats//savanna//growth//ecosystems//competition//responses//Environmental Sciences & Ecology		1	Resprouting from a root or stem is astrategy that enables an individual plant to persist in a frequently disturbed environment (in response to loss of aboveground biomass by disturbances such as fire, herbivory, storms, flooding, logging), with the degree of resprouting dependent upon the intensity of the disturbance		1		1		1					India	Tamil Nadu	Mudumalai	11°32' N, 76°21' E	3		1									9	L	H	9	M	H							1
Moreira et al.	2009	A conceptual model of sprouting responses in relation to fire damage: an example with cork oak (Quercus suber L.) trees in Southern Portugal	Plant Ecology	Plant Science	Apical dominance//Mediterranean//Model//Mortality//Resource allocation//Resprouting//Severity//woody-plants//postfire//recovery//survival//ecology//storage//growth//vigor//size//Plant Sciences//Environmental Sciences & Ecology//Forestry		1	Resprouting is an efficient mechanism through which many plants from the Mediterranean region recover above-ground biomass after they have suffered total crown consumption from a wildfire		1		1			1				Portugal	Algrave	Serra do Caldeirão Mountain Range	37°11'4" N, 7°50'29" W	14		4									1	H	S	1	M	S	1	L	S				1	1	1	1
Moyo et al.	2016	Effects of water and nutrient addition on the coppice growth response of cut Terminalia sericea	Koedoe	Ecology	quercus-crispula seedlings//hybrid poplar clones//biomass production//south-africa//resource remobilization//nitrogen-fertilization//resprouting ability//availability//savanna//fire//Biodiversity & Conservation//Life Sciences & Biomedicine - Other Topics	1		Coppicing (resprouting) can be defined as the production of vegetative shoots at the base of the stem or sprouts arising from a stump, resulting in the emergence of new shoots from the stump or roots	1			1	1						South Africa	Limpopo Province	Wits Rural Facility	24°30' S, 31°06' E	6		2									10	M	S										1		1
Moyo et al.	2015	The effects of repeated cutting on coppice response of Terminalia sericea	Trees-Structure and Function	Forestry	Repeated cutting//Coppice response//Stored reserves//Total non-structural carbohydrates//Depleted//Replenishment//shrub//Erica australis//carbohydrate reserves//Gliricidia sepium//South Africa//savanna//growth//fuelwood//nitrogen//persistence//regrowth//Forestry	1		Coppicing (resprouting) is generally the primary regeneration mechanism after a woody plant has been cut or severely damaged, where stem and roots remain in place	1			1	1						South Africa	Limpopo Province	Wits Rural Facility	24°30' S, 31°06' E	6		2									10	M	H										1		1
Mwavu and Witkowski	2008	Sprouting of woody species following cutting and tree-fall in a lowland semi-deciduous tropical rainforest, North-Western Uganda	Forest Ecology and Management	Forestry	bark-thickness//coppicing//harvesting//root suckering//resilience//resprouting//stumps//burn agriculture//regeneration//hurricane//persistence//disturbance//queensland//paraguay//recovery//plants//damage//Forestry	1		In response to common disturbances, plants either resprout/coppice along the remaining stem or from the rootstock.		1		1	1						Uganda	North-Western Uganda	Budongo Forest Reserve	1°37' N, 31°22' E	3		1									10	M	H	8	M	H							1
Nefabas and Gambiza	2007	Fire-tolerance mechanisms of common woody plant species in a semiarid savanna in south-western Zimbabwe	African Journal of Ecology	Ecology, Evolution, Behavior and Systematics	bark thickness//persistence niche//resprouting//trees//reassessment//resistance//ecology//Environmental Sciences & Ecology		1	Woody plants in savannas can survive intense fires by resprouting from dormant root buds and those at the base of the stems	1			1	1						Zimbabwe		Matopos Research Station	20°23' S, 28°30' E	6		2									9	M	H	9	H	H							1
Nicholson et al.	2017	High post-fire mortality of resprouting woody plants in Tasmanian Mediterranean-type vegetation	International Journal of Wildland Fire	Forestry	Australia//Clarke Island//fire severity//interval squeeze//persistence niche//fire regimes//persistence//ecosystems//traits//ecology//consequences//regeneration//recruitment//shrublands//evolution//Forestry		1	Resprouting is an important trait that allows plants to rapidly recover from disturbance and persist in fire-prone landscapes. Resprouting is usually treated as a dichotomous trait (R–R+), with non-resprouters relying on regeneration from seed to re-establish populations after disturbance. BUT, A binary view of resprouters and non-resprouters could introduce error in vegetation models that includ…		1		1					1		Australia	Tasmania	Clarke Island	40°31'29" S, 148°10'41" E	9		3									9	H	M	9	M	M	9	L	M				1	1
Nzunda et al.	2008	Sprouting by remobilization of above-ground resources ensures persistence after disturbance of coastal dune forest trees	Functional Ecology	Ecology, Evolution, Behavior and Systematics	biomass allocation//carbohydrate reserves//disturbance severity//sprouting ability//root:shoot ratio//rainforest//adaptive significance//starch storage//root starch//hurricane//recovery//regeneration//lignotubers//resprouters//allocation//Environmental Sciences & Ecology		1	Resprouting is a trait that facilitates persistence in disturbance prone environments. Resprouting ability and the relative dominance of resprouters depends in large part on the severity of disturbance to the above-ground biomass and whether resources in below and remaining above-ground structures can be mobilized. Species were designated as either poor or good resprouters based on their relative…	1			1	1						South Africa	KwaZulu-Natal Coast	Cape Vidal, Greater St. Lucia Wetland Park	28°05'32" S, 32°33'40" E	1		1									10	M	S	10	L	S							1		1
Nzunda et al.	2014	Resource allocation and storage relative to resprouting ability in wind disturbed coastal forest trees	Evolutionary Ecology	Ecology, Evolution, Behavior and Systematics	Aboveground competition//Disturbance regime//Multistemming//Non-structural carbohydrate reserves//Persistence niche//Regeneration strategies//temperate rainforest//multi-stemmed trees//dune forest//carbohydrate storage//growth rate//nutrient availability//competitive ability//soil nutrients//boreal forest//Acacia karroo//Environmental Sciences & Ecology//Evolutionary Biology		1	Disturbance frequency and severity and site productivity exert selection pressure on resprouting and reseeding as alternative strategies for the survival of woody plants. Resprouters differ from obligate seeders in the allocation of proportionately more resources to vegetative reproduction and storage than sexual reproduction. Good (R+) and poor (R-) resprouting species	1		1		1						South Africa	KwaZulu-Natal Coast	Cape Vidal	28°05'32" S, 32°33'40" E	1		1									10	L	S	2	L	H							1		1
Otterstrom et al.	2006	Responses to fire in selected tropical dry forest trees	Biotropica	Ecology, Evolution, Behavior and Systematics	Central American dry forest//Fire life histories//Guaiacum sanctum//Life history traits//Nicaragua//Sprouting//Tropical dry forest//Tropical fire ecology//fire//recruitment//seedling emergence//species conservation//survivorship//tropical forest//Central America//Swietenia humilis	1		Sprouting (post-fire) is a particularly advantageous trait because it can allow for both the survival of the main stem and postfire regeneration through vegetative recruitment. Sprouters can be categorized as obligate sprouters (genets rarely killed, recruitment consists primarily of resprouting) and facultative sprouters (genet mortality variable, recruitment from both seeds and sprouts)	1			1				1			Nicaragua		Río Escalante-Chacocente Wildlife Refuge	11°30' N, 86°08' W	3		1									9	M	M										1	1
Parra and Moreno	2017	Post-fire environments are favourable for plant functioning of seeder and resprouter Mediterranean shrubs, even under drought	New Phytologist	Plant Science	Cistus//climate change//drought//Erica// fire//Phillyrea//rainfall manipulation//rainout shelter//chaparral shrubs//water relations//Quercus ilex//southern California//Western Australia//stable isotopes//Erica australis//summer drought//Arbutus unedo//leaf traits//Plant Sciences	1		During fire most of the aboveground plant leaf biomass is generally consumed, most resprouter individuals survive fire as a result of their ability to regrow from protected (often belowground) buds.	1			1			1				Spain	Montes de Toledo mountains (Central Spain)	Quintos de Mora Range Station	39°25' N, 4°04' W	15		4									9	M	S	4	L	H							1
Paula and Ojeda	2006	Resistance of three co-occurring resprouter Erica species to highly frequent disturbance	Plant Ecology	Plant Science	Erica arborea//E. australis//E. scoparia//Mediterranean heathlands//resprouting vigour//Strait of Gibraltar//experimental fire treatments//false discovery rate//mediterranean//heathland//postfire regeneration//southern spain//woody-plants//growth//dynamics//patterns//biodiversity//Plant Sciences//Environmental Sciences & Ecology//Forestry		1	A dichotomous classification of resprouter plants in weak- and strong-resprouters provides a useful system for modelling the vegetation response to severe disturbance. The response of a resprouter species, however weak or strong, is not a constant feature, but depends on the intensity and, more markedly, on the frequency of successive disturbance events	1			1			1				Spain	Andalusia	Monte Murta	36°19'35" N, 5°33'25" W	15		4									10	H	H										1
Paula and Ojeda	2009	Belowground starch consumption after recurrent severe disturbance in three resprouter species of the genus Erica	Botany	Plant Science	belowground reserves//Erica arborea//Erica australis//Erica scoparia//postdisturbance regrowth//postdisturbance starch mobilization//fire response//growth//storage//reserves//australis//shrubs//epacridaceae//lignotubers//ecosystems//intensity//Plant Sciences		1	The ability of plants to survive the complete removal of their aboveground photosynthetic parts and regenerate by the activation and growth of dormant buds	1			1			1				Spain	Andalusia	Monte Murta	36°19'35" N, 5°33'25" W	15		4									10	H	H										1
Pelc et al.	2011	Frequency and timing of stem removal influence Corylus americana resprout vigor in oak savanna	Forest Ecology and Management	Forestry	Non-structural carbohydrates//Oak savanna//Cedar Creek LTER//Disturbance//ecology//Woody encroachment//Shrub expansion//Vegetation management//mesic forest openings//hardwood regeneration//woody-plants//tallgrass//prairie//shrub expansion//fire frequency//water status//responses//grassland//nitrogen//Forestry		1	Sprouting provides a fast and predictable alternative to recolonizing by seed after topkilling disturbance and a means to tolerate herbivory	1			1				1			USA	Minnesota	Cedar Creek Ecosystem Science Reserve	45°40' N, 93°20' W	18		5									10	M	H	10	M	S	9	H	H				1
Petersen and Drewa	2014	Effects of biennial fire and clipping on woody and herbaceous ground layer vegetation: Implications for restoration and management of oak barren ecosystems	Restoration Ecology	Nature and Landscape Conservation	cover//density//dormant-season//encroachment//prescribed fire//resprouting//savanna//shrub//tropical savanna//prescribed fire//mesic grassland//canopy cover//diversity//encroachment//disturbance//intensity//frequency//responses//Environmental Sciences & Ecology		1	Recovery, particularly by woody plants , after disturbance. Resprouting vigour is dependent on severity of disturbance and availability of stored resources and dormant buds.	1			1				1			USA	Ohio	Bluegrass Region	38°45' N, 83°24' W; 39°03′N, 83°21′W	8		3									9	H	H	10	H	H							1
Poorter et al.	2010	Resprouting as a persistence strategy of tropical forest trees: Relations with carbohydrate storage and shade tolerance	Ecology	Ecology, Evolution, Behaviour and Systematics	Bolivia//disturbance//dry forest//growth-survival trade-off//leaf size//resprouting//shade tolerance//total nonstructural carbohydrates (NSC)//tropical rain forest//wood density//life-history variation//rain-forest//dry forest//interspecific//variation//light requirements//functional traits//seedling survival//leaf traits//growth//allocation//Environmental Sciences & Ecology		1	Resprouting is an important persistence strategy for woody species and represents a dominant pathway of regeneration in many plant communities	1			1						1	Bolivia	Santa Cruz Department	La Chonta Forest; Inpa Forest	15°47' S, 62°55' W; 16°1'S, 61°4' W	3		1									10	M	S										1	1
Raffaele and Veblen	1998	Facilitation by nurse shrubs of resprouting behavior in a post-fire shrubland in northern Patagonia, Argentina	Journal of Vegetation Science	Plant Science	Berberis buxifolia//fire//matorral//resprouter//nurse effect//Schinus//patagonicus//succession//positive interactions//prosopis-glandulosa//plant-communities//seedling//growth//competition//desert//productivity//organization//association//disturbance//Plant Sciences//Environmental Sciences & Ecology//Forestry			The dominant reproductive mode in secondary succession.	1			1						1	Argentina	Río Negro	Nahuel Huapi National Park	41°14' S, 71°24' W	27		5						1			10	H	H										1
Reyes et al.	2009	Resprouting Ability of Six Atlantic Shrub Species	Folia Geobotanica	Plant Science	Erica//Genista//Pterospartum//Resprouting//Shrubs//Ulex//mediterranean ecosystems//woody-plants//fire//germination//spain//Plant Sciences		1	Resprouting is a principal strategy of vegetative regeneration of many shrubs species found in communities suffering frequent disturbances	1			1			1				Portugal	Minho		41°55' N, 8°35' W	15		4									10	H	S										1
Robertson and Hmielowski	2014	Effects of fire frequency and season on resprouting of woody plants in southeastern US pine-grassland communities	Oecologia	Ecology, Evolution, Behavior and Systematics	Pine savanna//Plant biomass//Plant growth rate//Prescribed fire//dominance//dormancy//environmental disturbance//grassland//growing season//growth response//resprouting//seasonal variation//temporal variation//woody plant//Georgia//United States//angiosperm//carbohydrate metabolism//fire//growth, development and aging//metabolism//plant root//season	1		Resprouting is a life history trait that enables many woody plant species to survive natural disturbances that kill the above-ground portion of the plant	1			1				1			USA	Georgia	Pebble Hill Plantation, Thomasville	30°35' N, 84°20' W	8		3									10	H	H										1
Scasta et al.	2014	Fire induced reproductive mechanisms of a Symphoricarpos (Caprifoliaceae) shrub after dormant season burning	Botanical Studies	Plant Science	Disturbance//Ecology//Prairie//Rangeland//Resprout//Restoration//Woody//plant//prescribed fire//life-history//heterogeneity//management//community//forest//growth//resprouters//disturbance//succession//Plant Sciences		1	A life strategy that results in tradeoffs between growth and reproduction, with lower reproductive effort in resprouting shrubs	1			1				1			USA	Iowa	Grand River Grasslands	40°34' N, 94°10' W	17		5									10	H	H	10	M	H							1
Schafer and Just	2014	Size Dependency of Post-Disturbance Recovery of Multi-Stemmed Resprouting Trees	PLoS ONE	General Agricultural and Biological Sciences	longleaf pine savannas//southeastern united-states//shrub//erica-australis//height growth//grassland communities//woody-plants//quercus-ilex//fire regimes//vegetation//persistence	1		When aboveground stems are killed by fire (i.e. topkilled) species that are able to resprout generate new biomass from plant parts that survive fire	1			1				1			USA	North Carolina	Fort Bragg	35°07' N, 79°10' W	8		3									10	H	S	9	H	H							1
Shibata et al.	2014	Interspecific variation in the size-dependent resprouting ability of temperate woody species and its adaptive significance	Journal of Ecology	Ecology	Demographic parameter//Disturbance regime//Life-history strategy//Ogawa Forest Reserve//Plant development and life-history traits//Plant functional trait//Resprouting ability//Shade tolerance//Temperate forest//coastal dune forest//rain-forest//mediterranean basin//tree//regeneration//tropical forest//shade tolerance//beech forest//disturbance//strategy//leaf//Plant Sciences//Environmental Scienc…		1	Resprouting is a trait that plants use to restore their aboveground biomass after above-ground parts are damaged by disturbances such as fire or a hurricane, as well as, after physical damage caused by falling debris, browsing by animals, chronic coastal wind and dieback on the forest floor		1		1		1					Japan	Ibaraki	Ogawa Forest Reserve	36°56' N, 140°35' E	17		5									10	H	M	8	L	L	1	M	L				1
Shibata, H. et al	2016	Relationships between resprouting ability, species traits and resource allocation patterns in woody species in a temperate forest	Functional Ecology	Ecology, Evolution, Behavior and Systematics	biomass allocation//disturbance regime//life-history strategy//resprouting//root mass ratio//total non-structural carbohydrate//linear mixed models//carbohydrate-storage//interspecific variation//shade-tolerance//tree//persistence//dynamics//plants//phylogenies//demography//Environmental Sciences & Ecology		1	Resprouting restores above-ground biomass after a major disturbance. Even where major disturbances are rare, resprouting of woody plants is an important strategy that improves survival and increases longevity.				1		1					Japan	Ibaraki	Ogawa Forest Reserve	36°56' N, 140°35' E	17		5									10	H	H										1
Simler et al.	2018	Novel disturbance interactions between fire and an emerging disease impact survival and growth of resprouting trees	Ecology	Ecology, Evolution, Behaviour and Systematics	biological legacies//coast redwood//compounded disturbance//emerging//infectious disease//Phytophthora ramorum//sudden oak death//tanoak//vegetative reproduction//wildfire//sudden oak death//phytophthora-ramorum//arbutus-unedo//woody-plants//crown fire//forest//persistence//california//regeneration//communities//Environmental Sciences & Ecology	1		Basal resprouters store meristematic buds and non-structural carbohydrates in belowground “lignotubers” or burls, allowing individuals to persist and regrow in situ following aboveground damage		1		1				1			USA	California	Big Sur; Monterey County	36°16'50" N, 121°48'30" W	14	15	4									1	H	M	1	M	M							1
Smith et al.	2018	Trees use more non-structural carbohydrate reserves during epicormic than basal resprouting	Tree Physiology	Plant Science	defoliation//epicormic//eucalypt//fire//lignotuber//non-structural//carbohydrates//resprouting//starch//tree//dry-forest tree//woody-plants//physiological-mechanisms//allocation//patterns//carbon starvation//fire regimes//growth//eucalyptus//dynamics//root//Forestry			Resprouting is a common functional trait enabling plant recovery following defoliation or top-kill, and is particularly crucial for survival in biomes where fire is a recurrent disturbance, including many shrublands, woodlands, savannas and forests	1			1					1		Australia	Victoria	Wombat State Forest	37°25'01" S, 144°10'48" E	9		3									10	M	S	10	H	S							1	1
Starns et al.	2022	Prosopis glandulosa persistence is facilitated by differential protection of buds during low- and high-energy fires	Journal of Environmental Management	Management, Monitoring, Policy and Law	Encroachment//Mesquite savanna//Prescribed fire//Range management//Restoration//rain//angiosperm//apical dominance//mortality//overgrazing//persistence//water stress//woody plant//Article//bud//conceptual framework//controlled study//energy//environmental exposure//environmental temperature//fire//fire protection//hypothesis//mortality risk//nonhuman//plant apical dominance//plant root//plant ste…		1	Persistence is achieved through resprouting. Persistence in ecosystems characterized by frequent fire, such as grasslands and savannas, requires survival and regrowth or repair of consumed or injured tissues.	1			1				1			USA	Texas	Texas A&M AgriLife Sonora Research Station	30°16'0" N, 100°33'55" W	8		3									9	M	M	9	H	M							1	1
Stokes et al.	2012	Multi-stemming and mechanical traits ensure persistence of subalpine woody plants exposed to a disturbance gradient	Journal of Vegetation Science	Plant Science	Alnus viridis//Avalanche//Biomechanics//Corylus avellana//Fagus sylvatica//Modulus of elasticity//Plasticity//Resprouting		1	Plant resistance andresilience to disturbance can be reflected in a numberof traits, including that of resprouting from meristems				1			1				France	Isere	Belledonne Chain	45°08'15" N, 6°01'14" E	18		5									6	L	H										1		1
Sugden et al.	1985	Regeneration following clearing in a Jamaican montane forest: Results of a ten-year study	Journal of Tropical Ecology	Ecology, Evolution, Behavior and Systematics	coppice//disturbance//Jamaica//regeneration//seedlings//succession//tropical montane forest//Blue Mountains//gap regeneration			Recovery by vegetative reproduction following disturbance	1			1				1			Jamaica		Mor Ridge Forest	18°10' N, 76° 42' W	1		1									11	H	L										1
Tredennick et al.	2015	No effects of fire, large herbivores and their interaction on regrowth of harvested trees in two West African savannahs	African Journal of Ecology	Ecology, Evolution, Behavior and Systematics	Fire//Herbivory//Mali//Savannah//Tree harvest//West Africa//environmental disturbance//environmental impact//forest cover//growth//herbivore//plant-herbivore interaction//regeneration//regrowth//resprouting//sapling//savanna//timber harvesting//top-down control//tree//Guinea//Sahel [Sub-Saharan Africa]			Savannah trees resprout vigorously when top-kill occurs during fire; a key functional trait that reduces mortality and provides an opportunity for rapid recovery of adult populations	1			1	1						Mali	Kayes; Sikasso	Lakamané; Tiendéga	14°30' N, 9°54' W	3	6	1	2								9	M	H	3	L	H	10	H	H				1
Vanderlei et al.	2021	Extensive clonal propagation and resprouting drive the regeneration of a Brazilian dry forest	Journal of Tropical Ecology	Ecology, Evolution, Behavior and Systematics	Anthropogenic disturbances//clonal root system//forest regeneration//forest resilience//human-modified landscapes//seasonally dry tropical//forest//slash-and-burn agriculture//caatinga vegetation//woody-plants//charcoal production//root suckers//disturbance//fire//resilience//ecology//degradation//diversity//Environmental Sciences & Ecology		1	Resprouting ability allows biomass recovery to restart from stumps and roots, and progress vigorously.	1		1	1						1	Brazil	Pernambuco	Catimbau National Park	8°24'00" S, 37°14'40" W	6		2									10	H	S	9	H	H	10	H	H				1	1
Wedel et al.	2021	Fire and browsing interact to alter intra-clonal stem dynamics of an encroaching shrub in tallgrass prairie	Oecologia	Ecology, Evolution, Behavior and Systematics	Clonal shrub//Cornus drummondii//Growth//Stem demography//Woody//encroachment//woody-plant encroachment//north-american grasslands//african savanna//mesic grassland//nitrogen pools//herbivory//consequences//responses//carbon//density//Environmental Sciences & Ecology			Resprouting is a response to frequent disturbance such as fire and grazing	1			1				1			USA	Kansas	Konza Prairie Biological Station	39°05' N, 96°35' W	8		3									9	H	M	9	H	H	10	M	S				1
Yates et al.	2003	Impact of two wildfires on endemic granite outcrop vegetation in Western Australia	Journal of Vegetation Science	Plant Science	endemism//fire//obligate seeder//plant demography//resprouter//semi-arid//vegetation dynamics//coastal heathland//fire//germination//succession//garrigue//habitat//plants//Plant Sciences//Environmental Sciences & Ecology//Forestry	1		Mode of recovery following disturbance, especially fire		1		1					1		Australia	Western Australia	Chiddarcooping Nature Reserve	30°54' S, 118°39' E	14		4									1	M	H
Zupo et al.	2021	Post-fire regeneration strategies in a frequently burned Cerrado community	Journal of Vegetation Science	Plant Science	germination//heat shocks//Neotropical savanna//post-fire//resprouting//post-fire seeding//affect fire behavior//seed-germination//heat-shock//woody-plants//crown-fire//savanna//soil//dormancy//smoke//persistence//Plant Sciences//Environmental Sciences & Ecology//Forestry	1		Resprouting is a persistence mechanism that enables plants to survive disturbances. In fire-prone ecosystems individuals are either killed or survive a fire episode by resprouting.	1			1						1	Brazil	Goiás	Reserva Natural Serra do Tombador	13°35' S, 47°45' W	3		1							1		9	M	H										1	1	1	1
Totals						18	45		43	31	9	66	14	4	12	19	13	11									1	0	1	0	1	4	0													62	23	19	4
	Code	Koppen-Geiger Climate Classification	Code	Climate Zone			Code	Disturbance severity or frequency
	1	Af (Tropical rainforest)	1	Tropical			L	Low
	2	Am (Tropical monsoon)	2	Arid			M	Medium
	3	Aw / As (Tropical wet or dry savanna)	3	Temperate			H	High
	4	BWh (Hot desert)	4	Mediterranean-type			S	Single event
	5	BWk (Cold desert)	5	Continental
	6	Bsh (Hot semi-arid)	6	Polar			Code	Disturbance Type
	7	Bsk (Cold semi-arid)					1	Fire
	8	Cfa (Humid subtropical)					2	Wind Damage / Wind Throw / Hurricane / Storm
	9	Cfb (Temperate oceanic)					3	Herbivory / Grazing
	10	Cfc (Subpolar oceanic)					4	Drought
	11	Cwa (Monsoon humid sub-tropical)					5	Flooding
	12	Cwb (Subtropical highland)					6	Landslides / Uprooting / Avalanche / Burial
	13	Cwc (Cold subtropical highland)					7	Frost
	14	Csa (Hot-summer Mediterranean)					8	Stem/Branch break, natural gap formation
	15	Csb (Warm-summer Mediterranean)					9	Anthropogenic - Fire
	16	Csc (Cold-summer Mediterranean)					10	Anthropogenic - Coppicing / Cutting
	17	Dfa (Hot-summer humid continental)					11	Anthropogenic - Forest clearing/gap generation
	18	Dfb (Warm-summer humid continental)
	19	Dfc (Subarctic)
	20	Dfd (Extremely cold subarctic)
	21	Dwa (Monsoon hot-summer humid continental)
	22	Dwb (Monsoon warm-summer humid continental)
	23	Dwc (Monsoon subarctic)
	24	Dwd (Monsoon extremely cold subarctic)
	25	Dsa (Medi-influenced hot-summer humid continental)
	26	Dsb (Medi-influenced warm-summer humid continental)
	27	Dsc (Medi-influenced subarctic)
	28	Dsd (Medi-influenced extremely cold subarctic)
	29	ET ( Tundra)
	30	EF (Ice cap)
[truncated: 5 more columns]
